# Supplementary material for: Ileocolonic-Targeted JAK Inhibitor: A Safer and More Effective Treatment for Inflammatory Bowel Disease
Source: Pharmaceutics. 2022 Nov 5;14(11):2385. doi: 10.3390/pharmaceutics14112385 (PMC9698010; doi:10.3390/pharmaceutics14112385)
Supplement: Supplementary file 1 [file pharmaceutics-14-02385-s001.zip]

Archive with 1 entries (1 files):
- pharmaceutics-1903638-supplementary.pdf
